# Supplementary material for: Complete chloroplast genome of Oncidium Gower Ramsey and evaluation of molecular markers for identification and breeding in Oncidiinae
Source: BMC Plant Biol. 2010 Apr 16;10:68. doi: 10.1186/1471-2229-10-68 (PMC3095342; doi:10.1186/1471-2229-10-68)
Supplement: Additional file 1 — Primers for Oncidium Gower Ramsey chloroplast sequencing. Excel file containing Primers for Oncidium Gower Ramsey chloroplast sequencing. [file 1471-2229-10-68-S1.XLS]

## Sheet: Sheet1
Primer no.	Primer name	Sequence templete	sequence
105	ndhD-F	Phalaenopsis	ATGAGTTGTTTTCCTTGGTT
107	ndhC-F	Phalaenopsis	GTTTCTGCTTCACGAATATG
415	4.5srRNA-F	Phalaenopsis	CGAGACGAGCCGTTTATCATT
416	4.5srRNA-R	Phalaenopsis	TCGGTCTGTTAGGATGCCTCA
417	5srRNA-F	Phalaenopsis	TTCTGGTGTCCTAGGCGTAGA
418	5srRNA-R	Phalaenopsis	TTCTGGCGTCGAGCTATTTT
419	16srRNA-F	Phalaenopsis	TCTCATGGAGAGTTCGATCCT
420	16srRNA-R	Phalaenopsis	AAAGGAGGTGATCCAGCCG
421	23srRNA-F	Phalaenopsis	TTCAAACGAGGAAAGGCTTAC
422	23srRNA-R	Phalaenopsis	ATCTTGGGGTGGGCTTACTA
423	accD-F	Phalaenopsis	TGGTTCAATTCAATGTTGTCT
424	accD-R	Phalaenopsis	ATTCAAGGGAAGGAAACCGT
425	atpB-F	Phalaenopsis	CCCATTACTTCTGATCCTGTG
426	atpB-R	Phalaenopsis	CTTCAATTTGCTCTCCTCTTC
427	atpF-F	Phalaenopsis	CCGATTCTTTTGTTTCCGTG
428	atpF-R	Phalaenopsis	TATTTCTTCCATGGACCCGA
429	atp-H-F	Phalaenopsis	TTCTGCTGCTTCCGTTATTG
430	atp-H-R	Phalaenopsis	AGGATTTGCAAATAAAAGAGC
431	ccsA-F	Phalaenopsis	TGATATTGCGACCTTAGAGC
432	ccsA-R	Phalaenopsis	GCCATAACTATGGAACCCAAA
433	clpP-F	Phalaenopsis	ATTGGTGTTCCAAAAGTGCC
434	clpP-R	Phalaenopsis	TTCCCAGTATTTTCATTTCG
435	infA-F	Phalaenopsis	CAGAAATTGATTCATGAGGG
436	infA-R	Phalaenopsis	CGTTCGAATCTTTTTTGCG
437	ndhB-F NADH dehydoginase subunit 2 ; may undergo RNA-F	Phalaenopsis	TGATCTGGCATGTACAGAATG
438	ndhB-R NADH dehydoginase subunit 2 ; may undergo RNA-R	Phalaenopsis	AAAGAGGGTATCCTGAGCAA
439	ndhE-F NADH dehydoginase subunit 4L-F	Phalaenopsis	TGTTATAGCCATTGCTGCTGT
440	ndhE-R NADH dehydoginase subunit 4L-R	Phalaenopsis	TTTTTCAGCAAATTTGATTGA
441	ndhJ-F NADH dehydoginase subunit J ; may undergo RNA-F	Phalaenopsis	TCTGATTGGCTAGTCAAGCA
442	ndhJ-R NADH dehydoginase subunit J ; may undergo RNA-R	Phalaenopsis	CAATGAGCATCTTGAATTTCA
443	ndhC-F	Phalaenopsis	CGAATATGATCTTTTCTGGGC
444	ndhC-R	Phalaenopsis	ACCATTCCAACGCTCCTTTT
445	ORF77A-F	Phalaenopsis	GCTTCGAATCATTGCTATTGG
446	ORF77A-R	Phalaenopsis	TAACGAAAGTTTCGGAAGGG
447	ORF 79-F	Phalaenopsis	TTTTGCGACTATGACCTTCCC
448	ORF 79-R	Phalaenopsis	AAATGGATGGGTAGAGCCAA
449	ORF 80-F	Phalaenopsis	TGTCCAAATACCAAATACGTT
450	ORF 80-R	Phalaenopsis	ACAGCGCATCCTCAAAGA
451	ORF 81A-F	Phalaenopsis	TAAGATCCTTGGCGCAAGAA
452	ORF 81A-R	Phalaenopsis	TCAACTGCTCCTATCGGAAA
453	ORF 81B-F	Phalaenopsis	GAGATTCCCCAATATCATGCT
454	ORF 81B-R	Phalaenopsis	TGCGAGGTGAAAGTCTCATG
455	ORF 81C-F	Phalaenopsis	TGCCCGGATTCGTTATAGTT
456	ORF 81C-R	Phalaenopsis	TGAATGATCCCGGTCGATTA
457	ORF 86A-F	Phalaenopsis	AAAAGCGAGAGAAACCCCAT
458	ORF 86A-R	Phalaenopsis	TGCTTGTTGGGTATTTTGGT
459	ORF 86B-F	Phalaenopsis	TTCAATTCCCGTCGTTCG
460	ORF 86B-R	Phalaenopsis	AAGCGTCCTGTAGTAAGAGGA
461	ORF 87A-F	Phalaenopsis	AAAATCTTCGTAAACCGGGC
462	ORF 87A-R	Phalaenopsis	AACGGAAGAAGGGGGAAAAA
463	ORF 87B-F	Phalaenopsis	TCACTGGACATGTCAGTTTGA
464	ORF 87B-R	Phalaenopsis	CCCAATGGAGAGATAGTTGGA
465	ORF 88-F	Phalaenopsis	TGAACCTGTTTCATTGGTCG
466	ORF 88-R	Phalaenopsis	CATCTCAAAAGTGGGAAGACG
467	ORF 90-F	Phalaenopsis	CGACATCAATTCAAATCCTGG
468	ORF 90-R	Phalaenopsis	TGGGGAATCTTTCTCCTGTT
469	ORF 91-F	Phalaenopsis	GCAGGTAGTCCGCATCTTCA
470	ORF 91-R	Phalaenopsis	AAAACACAGGTCTCCGCAAA
471	ORF 98-F	Phalaenopsis	TTGGTCTCAACTCAGGAGGAA
472	ORF 98-R	Phalaenopsis	TCGAGACATTTCGAAACCGA
473	ORF 99-F	Phalaenopsis	ATGGGTAGAGCCAAAGAGTGT
474	ORF 99-R	Phalaenopsis	TCCTTTTCTTCCGGTCGATT
475	ORF 144-F	Phalaenopsis	TGTGCATTACGTTCATGCATT
476	ORF 144-R	Phalaenopsis	GGGAAACCACTGAAAATGAG
477	ORF 145-F	Phalaenopsis	TTCAGCATGCTCTATTCGAG
478	ORF 145-R	Phalaenopsis	AGGCAAGAGGATAGCAAGTT
479	ORF 131-F	Phalaenopsis	TAGTACGAGAGGACCGGGAA
480	ORF 131-R	Phalaenopsis	TAGTACGAGAGGACCGGGAA
481	pet N-F	Phalaenopsis	TTCGCTTGGGCTGCTTTAAT
482	petN-R	Phalaenopsis	CCACTCCTTCCCCATACTACA
483	psaA-F	Phalaenopsis	ATGATTATTCGTTCGCCGGA
484	psaA-R	Phalaenopsis	TCCTACTGCAATAATTCTTGC
485	psaB-F	Phalaenopsis	ATTCCCAAGGTTTAGCCAAG
486	psaB-R	Phalaenopsis	TTTTCCTGATGTGGAGGCAA
487	psaJ-F	Phalaenopsis	AACATATCTCTCAACGGCACC
488	psaJ-R	Phalaenopsis	AAAAGGGGAATGACAAGGCA
489	psbA-F	Phalaenopsis	TGCAATTTTAGAGAGACGCGA
490	psbA-R	Phalaenopsis	TCCATTTATTGAAGGAGCTTC
491	psbB-F	Phalaenopsis	TTGCCTTGGTATCGTGTTCA
492	psbB-R	Phalaenopsis	CTCCTTGTAGTTGGATCTCCA
493	psbC-F	Phalaenopsis	ATTCCCTGAGGAGGTTCTACC
494	psbC-R	Phalaenopsis	AAGAGGGGTCATGGAAAGAA
495	psbD-F	Phalaenopsis	GCCTTTGGTAGATTTATCAAA
496	psbD-R	Phalaenopsis	TTAAAGAGCGTTTCCACGGG
497	psbH-F	Phalaenopsis	GGCTACAAAAACCATTGAGAG
498	psbH-R	Phalaenopsis	TTCCATCCAGTAAAACAGATG
499	psbJ-F	Phalaenopsis	TGGAAGGATTCCTCTTTGGCT
500	psbJ-R	Phalaenopsis	AGATGAACCCAACCCGGAATA
501	psbM-F	Phalaenopsis	TCTTGCGTTTATTGCTACTGC
502	psbM-R	Phalaenopsis	TTTGGCTGACTGTTTTGACG
503	psbN-F	Phalaenopsis	ATGGAAACAGCAACCCTAGTC
504	psbN-R	Phalaenopsis	CCATGTTCTTCGAAGGGATCT
505	rbcL-F	Phalaenopsis	AGGGAGGGACTTATGTCACCA
506	rbcL-R	Phalaenopsis	TATCTGGCTTATCCACTGGGT
507	rpl 16-F	Phalaenopsis	ATGCTCAGTGTGTGACTCGTT
508	rpl 16-R	Phalaenopsis	CAAATTGAGTTCGTATAGGCA
509	rpl 32-F	Phalaenopsis	GGCAGTTCCAAAAAAACGTAC
510	rpl 32-R	Phalaenopsis	CCAAGACTTTTTTTTGTGCAA
511	rpl 36-F	Phalaenopsis	GAAGATAAGGGCTTCTGTTCG
512	rpl 36-R	Phalaenopsis	TGTTTATGTCTCGGATTGGAA
513	rpo B-F	Phalaenopsis	TGAGCCAAAAGCCGATAATG
514	rpo B-R	Phalaenopsis	TCAAGCTTCCTTCCTATCCAT
515	rps4-F	Phalaenopsis	TTACCGAGGACCTCGTTTCAA
516	rps4-R	Phalaenopsis	CGGGAATAATATTCTACGACC
517	rps7-F	Phalaenopsis	TCACGTCGAGGTACTGCAGAA
518	rps7-R	Phalaenopsis	ACGAAAATGCGCAAAAGCTC
519	rps12-F	Phalaenopsis	TGCCAACCATTAAACAACTTA
520	rps12-R	Phalaenopsis	GGCTTTTTGACCCCATATTG
521	rps14-F	Phalaenopsis	GTTTGATTCAAAGGGAGAAGA
522	rps14-R	Phalaenopsis	TTGTTGCGCCTGGTAACAAA
523	trnA-F (ugc)	Phalaenopsis	AGTTGGTAGAGCTCCGCTCTT
524	trnA-R (ugc)	Phalaenopsis	TGGAGATAAGCGGACTCGAA
525	trnC-F (gca)	Phalaenopsis	GGCATGGCCAAGTGGTAA
526	trnC-R (gca)	Phalaenopsis	AGAATTCGAACCGGGGATAAA
527	trnE-F (uuc)	Phalaenopsis	TCATCGTCTAGTGGTTCAGGA
528	trnE-R (uuc)	Phalaenopsis	TACCCTCAGGGGAAGTCGAAT
529	trnF-F (gaa)	Phalaenopsis	TCGGGATAGCTCAGTTGGTA
530	trnF-R (gaa)	Phalaenopsis	TTTGAACTGGTGACACGAGGA
531	trnfM-F (cau)	Phalaenopsis	AGTTTGGTAGCTCGCAAGGCT
532	trnfM-R (cau)	Phalaenopsis	AGACAGGATTTGAACCCGTGA
533	trnG-F (gcc)	Phalaenopsis	CGGATATGGTCGAATGGTAA
534	trnG-R (gcc)	Phalaenopsis	AATCGAACCCGCATCTTCT
535	trnG-F(ucc)	Phalaenopsis	AGTGGTAAAAGTGTGATTCGT
536	trnG-R(ucc)	Phalaenopsis	AATCGAACCCGCATCGTTA
537	trnH-F(gug)	Phalaenopsis	AAGTGGATCAAGGCAGTGGAT
538	trnH-R(gug)	Phalaenopsis	CGAACGACGGGAATTGAA
539	trnI-F(cau)	Phalaenopsis	ATGGCTGAATGGTTAAAGCG
540	trnI-R(cau)	Phalaenopsis	TGCATCCAGCAGGAATTGAA
541	trnI-F(gau)	Phalaenopsis	ATTAGCTCAGTGGTAGAGCGC
542	trnI-R(gau)	Phalaenopsis	ATCCTGGACTTGAACCAGAGA
543	trnK-F(uuu)	Phalaenopsis	CAATGGTAGAGTACTCGGCTT
544	trnK-R(uuu)	Phalaenopsis	GGACTCGAACCCGGAACTAAT
545	trnL-F(caa)	Phalaenopsis	TGAAATGGTAGACACGCGAGA
546	trnL-R(caa)	Phalaenopsis	TGCCTTGAAGAGGACTCGAA
547	trnL-F(uaa)	Phalaenopsis	TATGGCGAAATTGGTAGACG
548	trnL-R(uaa)	Phalaenopsis	CTTGAACCCTCACGATTGAA
549	trnL-F(uag)	Phalaenopsis	TGAAATTGGTAGACACGCTGC
550	trnL-R(uag)	Phalaenopsis	ACTCGGACTCGAACCGAGAT
551	trnM-F(cau)	Phalaenopsis	CCCAGTGGTTAGAGTATTGCT
552	trnM-R(cau)	Phalaenopsis	ATTTGAACCAATGACTCCCG
553	trnN-F(guu)	Phalaenopsis	AATAGCTCAGTGGTAGAGCGG
554	trnN-R(guu)	Phalaenopsis	ATTCGAACCTACGACCAGTCA
555	trnP-F(ugg)	Phalaenopsis	CTTGGTAGCGCGTTTGTTTT
556	trnP-R(ugg)	Phalaenopsis	ATTCGAACCTACGACAGTCA
557	trnQ-F(uug)	Phalaenopsis	CGGTAAGGCAACGGGTTTT
558	trnQ-R(uug)	Phalaenopsis	AAGGATTCGAACCTCCGAGTA
559	trnR-F(acg)	Phalaenopsis	GGGCTTGTAGCTCAGAGGATT
560	trnR-R(acg)	Phalaenopsis	ATTCGAACCCCCGACACC
561	trnR-F(ucu)	Phalaenopsis	GCGTCCATTGTCTAATGGAT
562	trnR-R(ucu)	Phalaenopsis	GCGTCCAATAGGATTTGAACC
563	trnS-F(gcu)	Phalaenopsis	AGTGGACTAAAGCGTCGGAAT
564	trnS-R(gcu)	Phalaenopsis	ATTCGAACCCTCGATACGAA
565	trnS-F(gga)	Phalaenopsis	TGGTTCAAGGCGTAGCATT
566	trnS-R(gga)	Phalaenopsis	ATTCGAACCCTCGGTAAACA
567	trnS-F(uga)	Phalaenopsis	AGAGATGGCTGAGTGGTTGAT
568	trnS-R(uga)	Phalaenopsis	GGATTCGAACCCTCGATAGTT
569	trnT-F(GGU)	Phalaenopsis	GTGGTAGAGTAATGCCATGGT
570	trnT-R(GGU)	Phalaenopsis	GCCCTTTATCGGATTTGAAC
571	trnT-F(ugu)	Phalaenopsis	AGGTTAGAGCATCGCATTTG
572	trnT-R(ugu)	Phalaenopsis	TATCGGAATCGAACCGATGA
573	trnV-F(gac)	Phalaenopsis	TCAGCGGTAGAGTGTCACCTT
574	trnV-R(gac)	Phalaenopsis	AATCAGGCTCGAACTGATGA
575	trnV-F(uac)	Phalaenopsis	TCAGTTAGGTAGAGCACCTCG
576	trnV-R(uac)	Phalaenopsis	TATACGGACTCGAACCGTGAG
577	trnW-F(cca)	Phalaenopsis	CGCTCTTAGTTCAGCTCGGTA
578	trnW-F(cca)	Phalaenopsis	ATTTGAACCTACGACATCGGG
579	trnY-F(gua)	Phalaenopsis	AGTGGTTAATGGGAACGGACT
580	trnY-R(gua)	Phalaenopsis	TGGATTTGAACCAGCGTAGA
737	543F down	Phalaenopsis	GAAAAAAAAGCAACGAGCTTC
738	513F down	Phalaenopsis	GGAAGGGAAATTGAGAACTTC
739	513F up	Phalaenopsis	GGCAAAACGATCTAGAGTGTT
740	485F down	Phalaenopsis	TCAAGCTCGTCGTATTTGGT
741	485F up	Phalaenopsis	CGCAGCTGGTAGTAGTCTTGG
742	482R up	Phalaenopsis	TGACTTGCCGTAAACGACTT
743	425F down	Phalaenopsis	TGCTCAAATTATTGGCCCAG
744	505F down	Phalaenopsis	GTTGGATTTAAAGCTGGTGTT
745	423F up	Phalaenopsis	CCCGTTTGAACAGCTTCAGTT
746	349F up	Phalaenopsis	ATTTGTGGAGCTCAGCATGT
747	349R down	Phalaenopsis	GCGGGAAGGAACCATAGAATA
748	433F down	Phalaenopsis	TTGGGTTGACGTATAGTGCGA
749	491F up	Phalaenopsis	CGATAAGCTCAGATTTTCGGC
750	581F down	Phalaenopsis	CTTGGGTTATCCCAATAAAGA
751	581F up	Phalaenopsis	AATCATGGTCCTTGCGGAT
893	rpoC1-1	Phalaenopsis	TATGAGTAGGCCCGCCAAA
894	rpoC1-1	Phalaenopsis	GGCAAAGAAGGAAGATTTCG
895	rpoC1-2	Phalaenopsis	TGGTCCTTACTGGGAACTTGA
896	rpoC1-2	Phalaenopsis	TATGAGTAGGCCCGCCAAAA
897	rpoC2-1	Phalaenopsis	TTATGGCAGAACGGACCAAT
898	rpoC2-1	Phalaenopsis	CCTTAAAATGAAAGGTGGACG
899	rpoC2-2	Phalaenopsis	AAGTGATTGCCGAGATTCGT
900	rpoC2-2	Phalaenopsis	CACAAAGGAATTGTCCAAGGC
901	rpoC2-3	Phalaenopsis	AATCCCGATCCTTGCAGTAA
902	rpoC2-3	Phalaenopsis	CGTAAAAGATTGGTCTGATG
903	rps2 16205-16909	Phalaenopsis	TGGGAAGACGATATTGGAACA
904	rps2 16205-16909	Phalaenopsis	AGAATGACCCTCACAAATTGC
905	ndh K	Phalaenopsis	GCATGTTGGGTCTTTGAAACA
906	ndh K	Phalaenopsis	TCCAGTATGAGTACTGCGTCG
907	cem A	Phalaenopsis	AAAGAAAGCATTGGCTTCCC
908	cem A	Phalaenopsis	TACAAGCGAAGGAGATACACG
909	pet B	Phalaenopsis	TATTGTAGTCTCTGGAGCACG
910	pet B	Phalaenopsis	AAAGGACCCGAAATACCTTG
911	pet D	Phalaenopsis	TTGAACTATTGATTGGCCCG
912	pet D	Phalaenopsis	TGCTCCAATCCCTAACCAAA
913	rpo A	Phalaenopsis	ATGGTTCGAGAAGACGTAGT
914	rpo A	Phalaenopsis	ATTGCAAAATGCTTCTGTAC
915	ycf2-2	Phalaenopsis	CCGAGGAAGAAACGAAACAT
916	ycf2-2	Phalaenopsis	TTCCAACTCATTCCCGCAGTA
917	ycf2-3	Phalaenopsis	GAAATTGGTTCTACCTCCTCT
918	ycf2-3	Phalaenopsis	AAGGGGAATCTTTTGTTACA
919	ycf2-4	Phalaenopsis	AAATACGGGGTTCTGCTTCTG
920	ycf2-4	Phalaenopsis	TGAGTCGAAGCAATAACAAG
921	ycf2-5	Phalaenopsis	TGCTAACTAJTGACGAATGTGC
922	ycf2-5	Phalaenopsis	GGTCCCAAATGAATTGGCTT
923	483R down Forwad	Oncidium	CCCTAGAAATATGCATGCCCA
924	483R Forwad	Oncidium	TTATCCATGCGGTTATGCCAC
925	397R forword	Oncidium	TCTTCATAGGGCGATGTCA
926	421R forword	Oncidium	TTACACTCGAGGGCCAACT
947	32701-33481F	Oncidium	AACTTTGTTCTTTGTTCGTCC
948	32701-33481R	Oncidium	ATTTCAAATACCGAAACCCA
949	49681-50401F	Oncidium	GGCGGAACTGAATTAGTCAA
950	49681-50401R	Oncidium	TGGGTCTTTGAAACAGTTCG
979	484up	Oncidium	CTATTAATGGATGGCTACGG
980	484up	Oncidium	ATCACTTAGCCATGCTTCAT
981	495-534-534up	Oncidium	TTTCTTATTTGGATAGATCTCTATGAT
982	495-534-534up	Oncidium	TTTTACTAAGCGAGGGATCA
983	2-8-525down	Oncidium	GGCTGCTTTAATGGTAGTGT
984	513Fdown	Oncidium	AAACCGGTAGAAATATGCAA
985	513Fup	Oncidium	AATTTCTAATTCCGACCTCC
986	513Rdown	Oncidium	GCCTCTTGCTCATATCTCTC
987	2-8-525up	Oncidium	TGCCACAATTATTCAATGAA
988	2-8-525down	Oncidium	GGCTGCTTTAATGGTAGTGA
989	475-543-475	Oncidium	ATAAGGACCGCCATTGTATA
990	544up	Oncidium	TTTGTCGTTATCACAGTGGA
991	543down	Oncidium	AAATCAAAAGAGTGATTGGG
992	535up	Oncidium	CCTTTTGGATAGAAATCGTG
993	535down	Oncidium	CAGCTCGGTAGAAACAAAAT
994	429Rdown	Oncidium	AGAAACAATTGAGCGTGAGA
995	429-428-429down	Oncidium	TCAATACACCCAGAACTACGC
996	111-430-111up	Oncidium	AGCTTTTAGCTACTCCGAGG
997	904up	Oncidium	ATTGTCTTCCCAAAGGAGAT
998	904down	Oncidium	ATGAATACCCTTACGCTTTTG
999	900down	Oncidium	ATCCTTTTGTCGCATTCTTA
1000	112down	Oncidium	TTTTCCAAGGTAAAAGAGCA
1001	893up	Oncidium	GCAGAAACGAATCCATTTAG
1002	569-496-569down	Oncidium	CCTGTTGAAAAACGAAGACT
1003	485up	Oncidium	AAATTGCATGAGCAATAGGT
1004	485down	Oncidium	CAACGGGGATCTTTATACTG
1005	484-515-583up	Oncidium	TTGACCTCCAATACAGAACC
1006	515Rdown	Oncidium	TGTAGTAAAACCTGGGCCGT
1007	575Rdown	Oncidium	ACTGGGCATTTACCTTACAA
1008	441Rup	Oncidium	GTTCCCAATGTGCTTATGAT
1009	441Rdown	Oncidium	CTAGTCAAGCATGAGGTGGT
1010	425-576-552up	Oncidium	TGAGCTATAGCCCTTGTGAT
1011	425-576-551up	Oncidium	GAGCTGAGGGTAAGAGACAA
1012	505down	Oncidium	TTCCCACTTCTTATTCCAAA
1013	424-505-424up	Oncidium	GGAGTTACAGCAAGTTTTGG
1014	424-505-424down	Oncidium	CACCTACTACGGATCCCATA
1015	585down	Oncidium	GAGGTGAGAGAGGGTCTTTT
1016	908down	Oncidium	TATGTGCCTCCGAATACTCT
1017	7-10-34down	Oncidium	ATTTATCCTGACGGTAGCAA
1018	7-10-83down	Oncidium	CGAATGAACAAAATGTTGAA
1019	349Rup	Oncidium	AGTTGCTCTTCTTTGAATCG
1020	433Fdown	Oncidium	GTGGTACTGGACATTTGACC
1021	433Fup	Oncidium	CAAGCAGTAATTTTGTAAGGATCA
1022	89Fup	Oncidium	TGCCTGGATTCGTTATAGTT
1023	435-497-435down	Oncidium	ACATAAACAGAGACAGGGGTA
1024	435-497-435up	Oncidium	TTTACGAACAGAAAGCCCTTA
1025	675down	Oncidium	AAATCAGCTTCATTCAAACC
1026	675up	Oncidium	TTGCCCATATAGGAATTCAA
1027	119Fup	Oncidium	GAGGTCTATCCCGTAGAGGT
1028	546-467-546up	Oncidium	ACAAGTGGGGTATTTCTTTG
1029	419Fup	Oncidium	AGTGTGGCTGATCATCTTCT
1030	467Rdown	Oncidium	GAATAGGGAAAAGAATGGA
1031	467Rup	Oncidium	AGAATACGCAAGAAAAGCAC
1032	545-448-545down	Oncidium	GATCCTCACGATCCGAGT
1033	437Fdown	Oncidium	GCTCCAGAATGTTTCAGTTT
1034	73Rup	Oncidium	ATTATCTATCGAGCCGTGAA
1035	404-477-404up	Oncidium	AAGGGAATCGAAAGAAAATC
1036	2-38-461up	Oncidium	TATTCTGGATACGGCAAAAT
1037	44-559up	Oncidium	TTCTCAACAGTGCATCAAAG
1038	549-431-549up	Oncidium	TCCCTTTTTCTGACGAATTA
1039	84-4-510up	Oncidium	AGTAAAGTTCAATTACATATTTGTTTC
1040	431Fdown	Oncidium	GCTATGCAGCTCTTTTATG
1041	2-32-105down	Oncidium	GGAGGTTCCATTTTTCTCTT
1042	2-38-461down	Oncidium	TGTGACCTATTAACCAACCA
1047	0-5-5-1	Oncidium	AGAGAGGATAGGCTCATTCC
1048	0-5-5-2	Oncidium	GAAGAGCGTCCATTGTCTAA
1049	0-31-T7 UP	Oncidium	CTTTTGCTTGCATTGTATCA
1050	1032 UP	Oncidium	CTGGTGGGTATTTTACCAGA
1051	1028 DOWN	Oncidium	GATGTGATATGGTTCCGAAG
1052	8-5-3 T7 UP	Oncidium	ATGTCCAAGAGCATCAAGAC
1053	1012-424 1012 DOWN	Oncidium	ATGTCCAAGAGCATCAAGAC
1054	1047 DOWN	Oncidium	CTTCGAGCTGACGAAATTAG
1055	1048 DOWN	Oncidium	TAATAGCAGGCCTAATTCCA
1058	1058	Oncidium	TGCTCGGGAGAAGAATAATA
1059	1059	Oncidium	ACCGAAGATTGTGTAGGTTG
1060	1060	Oncidium	ATGGATCGACGAAACAATAG
1061	1061	Oncidium	TTTGTGGGAACCATAAATGT
1062	1062	Oncidium	TCCCTTTGAATCAACATTTC
1063	1063	Oncidium	AGAGCAAGAAATGGAA
1064	1064	Oncidium	GAACACCGTTATAGGTGCAT
1065	1065	Oncidium	ATCAGAGCTTGGGATACCT
1066	1066	Oncidium	CTGGGTGGATATGTAAAGGA
1067	1067	Oncidium	TTGGGAAGACTGAAAGAAGA
1078	984 down	Oncidium	TGTGGAGCAATGAGGCATAA
1079	986 down	Oncidium	CCTCGCTGAACCTGAGTTTT
1080	1051 down	Oncidium	TTGATTGGTCCGAGGCTATC
1081	920 down	Oncidium	AAATTGATCCCGGTTGTTCA
1082	543 up	Oncidium	ATACATAGGGAAAGCCGTGT
1083	866 up	Oncidium	TTTTTCTGAGGGAAAATGA
1084	866-563 866 down	Oncidium	GGGCGATTATCTTTAATCAGA
1085	985-987 526 down	Oncidium	CGGCATGTACTTCCTAAAGA
1086	578 down	Oncidium	TTTAGCAGGTCTATTGATAGAAATTA
1087	473-578 473 down	Oncidium	GACAATTGCTTCTGAATCGT
1088	909 down	Oncidium	ACATAATGACTGAGGCCAAC
1089	912 down	Oncidium	GCCCTTGTTCTTCCTTAGAT
1090	911 down	Oncidium	GCTAAAGGGATGGGACATA
1091	913 down	Oncidium	TACATGCAGAGGAAGAGGAC
1092	436 down	Oncidium	CCTTTTTGATCTATGTCAGCA
1093	507 down	Oncidium	AGGAGATTTACTCGGAAACAA
1094	1058 down	Oncidium	ACCATGAAATATGAGAATATGAGTT
1095	1061 down	Oncidium	TGAATACCAATTTGTTGAACG
1096	1061 down	Oncidium	CGTCGATTCATCGTAACAG
1097	484-515 583 down	Oncidium	AGGGAGGAAGCCGTATGAGAT
1098	515 down	Oncidium	GATCGAAAGCTCTGATTCAA
1099	1061 up	Oncidium	CATGACGTATCTGGGAGAGT
1100	1064 up	Oncidium	ATCAGAAGCTTGGGATACCT
1101	897 up	Oncidium	AACTTTGTTGTTCAGCGTCT
1102	999 down	Oncidium	TCTTTTTAACCATTCCTGGTG
1103	481 down	Oncidium	CGCGAATTGAATAGTCTAACA
1104	923 down	Oncidium	GTGATGTGTGAACAACGAAA
1105	425 up	Oncidium	TTCATTCCTCTCATCAGACC
1106	505 up	Oncidium	AGTCCATCAGTCCACACAGT
1107	577 up	Oncidium	TGATCAGTTGGACCTTTGAT
1108	473 up	Oncidium	CTTTTGCGACTATGACCTTC
1109	528 down	Oncidium	CCGAGGAGTCTTTCCTACTT
1110	528 up	Oncidium	TTCATGAACGAATCATCAAAT
1114	1097 up	Oncidium	TCATAGGGATCAATTTCTGG
1115	86 down	Oncidium	ATTGAACAGAACGGCAAGT
1116	528 down	Oncidium	TTTGGTTCAGGTTACGAATC
1117	4-3-5-7 up	Oncidium	TATTCAATTCGCGACGATA
1118	482 up	Oncidium	GAATCAGAATGGTTGAATGG
1119	1097 down	Oncidium	TGCTTCATTCTTCTGAAGGT
1120	1104 down	Oncidium	GCTTCATAATTGGAAAAACG
1121	1100 down	Oncidium	GAATCAATTTGACAAACCGTA
1122	1113 down	Oncidium	AACAYCTTCACCATCCAGAG
1123	1121 down	Oncidium	CATCGAAACCTGAATCATTT
1124	1122 down	Oncidium	GTTTTGGCTTTCATCTATCG
1125	4800 down	Oncidium	TCGGGATCGAACAATCAAT
1126	6000 up	Oncidium	GAAACGATGTGGTGAAAGCA
1155	49000 down	Oncidium	GGGAATAGCAATGAGATCCT
1156	52000 up	Oncidium	ATGTTGGGTCTTTGAAACAG
1157	441 down	Oncidium	TTCTGGACCTTCCCTAATCG
1158	552 down	Oncidium	ACTCTGCAGCGGAACGATA
1567	543-F3-F	Oncidium	AAGAGAACCTTTTCCCAAAT
1568	543-F3-R	Oncidium	CTTGCTTCTTTTTGTGAACC
1569	886-R1-F	Oncidium	ATTTGTTGTCTTTGCTTTGC
1570	886-R1-R	Oncidium	TTGGTTGGTTATTGACGAAT
1571	R2-R3-F	Oncidium	GGTTCACAAAAAGAAGCAAG
1572	R2-R3-R	Oncidium	GCAAAGCAAAGACAACAAAT
1573	1084-992-F	Oncidium	ATCTTGGAGATTTTTAATGCTG
1574	1084-992-R	Oncidium	AATCAAAGAAAGACGAAAAAGA
1575	1102-898-F	Oncidium	TTCTTCGAGAGAAAAAGGATT
1576	1102-898-R	Oncidium	ATACCTCACGCGTAGACTTG
1577	30000-494-F	Oncidium	TGCAATTAATGCAAAAACAG
1578	30000-494-R	Oncidium	GTTATTTTTGGGGGAGAAAC
1579	96-923-F	Oncidium	CCAAGATTTGCTTTATCAGG
1580	96-923-R	Oncidium	TATGCGGAATTTCTGAGTTT
1581	424-1013-F	Oncidium	GAAGGGAGTTTGAGCTTGAT
1582	424-1013-R	Oncidium	ACTAGGCCCACTAAAGGAAC
1583	907-99-F	Oncidium	TATATTTCTGACCGGGAACA
1584	907-99-R	Oncidium	TCGTGTATCTCCTTCACTTGTA
1585	492-498-F	Oncidium	CATAGATTCGATCGTGGTTT
1586	492-498-R	Oncidium	TATCGGAAGCTTGGTCTAAA
1587	1032-582-F	Oncidium	CGTATTTTCCGATGGATTTA
1588	1032-582-R	Oncidium	GATCCGCAACAGATAGTGAA
1589	1049-545-F	Oncidium	CCTCTTTTAGCTTCTAGGTCTATTT
1590	1049-545-R	Oncidium	CTAATTCACCCGACCCGATA
1591	1080-1081-F	Oncidium	ACGAGATATCCAGCAACAAG
1592	1080-1081-R	Oncidium	ATGTGGAAAAGACCCGTATC
1593	397-560-F	Oncidium	CGTTAGAGCATTGAGAGGAC
1594	397-560-R	Oncidium	TTTTTATCATTCTGGCGTCT
1595	1100-1201-F	Oncidium	TTGGGACAGGGAAGATAAG
1596	1100-1201-R	Oncidium	ACTGGAAAAAGTAAATCCAAAAT
1597	1063-1064-F	Oncidium	GAAAATCCGATTGTTGTGAG
1598	1063-1064-R	Oncidium	GTACAAGTGAGGGGAAACAA
1599	1123-1124-F	Oncidium	AGGATTCCACTCTTCCTAGTG
1600	1123-1124-R	Oncidium	TAAGAAAAAGAAATGAAATGGAAA
1601	900-902-F	Oncidium	CCAGGATTGATTTCCAATAA
1602	900-902-R	Oncidium	TTGGGCTATGGTTAGTTCAG
1603	433-down	Oncidium	GAGACTTCTGGTGTGGAAGA
1605	1103-525-F	Oncidium	GATCCGGTATTTCTGTTTCTAGAGG
1606	1103-525-R	Oncidium	AGGCATAACTCATCTGAACGC
1607	1080-1081-F	Oncidium	ATTTGATCTTTTCTAACTCTGTCTG
1608	1080-1081-R	Oncidium	TTTGATGTGGAAAAGACCCG
1609	997-998-F	Oncidium	TTTTGTTCTTGTGCCCCA
1610	997-998-R	Oncidium	TTACAATATCGGGCAATCCC
1611	Oncp-F1	Oncidium	AGGACGTGTCGCCGACTGGTAGACTCTAC
1612	Oncp-F2	Oncidium	AGAGAAGGAATAGTTAGGTAATTGC
1613	Oncp-F3	Oncidium	ATTGGAGCCTTAAGGCTCTATC
1614	Oncp-R1	Oncidium	TCTCTATCTATTGTGTTGAATCCTAGTGAC
1615	Oncp-R2	Oncidium	TATAGTATTTAGTTAAAGTGGCTC
1616	Oncp-R3	Oncidium	AGTGACAATCAATAAGTTAGACCAAC
1617	424-586-F	Oncidium	GGAGTTACAGCAAGTTTTGG
1618	424-586-R	Oncidium	TCGGAAAGGCTACATATCAT
1619	436-1093-F	Oncidium	AATAATGTCCCTACCCATGA
1620	436-1093-R	Oncidium	CGAATATTGGTATCCGTTGT
1621	1035-924-F	Oncidium	TACGTAAGGCAGAGTTTGGT
1622	1035-924-R	Oncidium	GGTCCACAGAGACAAAATGT
1623	400-523-F	Oncidium	CCAGGAGGTTCTCTTAACG
1624	400-523-R	Oncidium	GCCTTCCACTTATTGAACAG
1625	1110-1116-F	Oncidium	ATGGACTTGAGTGAGAGTGG
1626	1110-1116-R	Oncidium	TGGTTCGTTTTCGTTAGATT
1627	1118-1110-F	Oncidium	AAAAATCAGGAATTCAAGCA
1628	1118-1110-R	Oncidium	TTTTGAAGGAATCTGTTGGA
1629	577-1087-F	Oncidium	ACGACGGTAATAAAAACGAA
1630	577-1087-R	Oncidium	TGGATAGGTTCGATCTATGG
1784	matK	Oncidium	CGATCTATTCATTCAATATTTC
1785	matK	Oncidium	TCTAGCACACGAAAGTCGAAGT
