# Supplementary material for: Complete chloroplast genome of Oncidium Gower Ramsey and evaluation of molecular markers for identification and breeding in Oncidiinae
Source: BMC Plant Biol. 2010 Apr 16;10:68. doi: 10.1186/1471-2229-10-68 (PMC3095342; doi:10.1186/1471-2229-10-68)
Supplement: Additional file 2 — The accession numbers of the Oncidiinae chloroplast sequences for ndh gene and phylogenetic analysis. Excel file containing the accession numbers of the Oncidiinae chloroplast sequences for ndh gene and phylogenetic analysis. [file 1471-2229-10-68-S2.XLS]

## Sheet: Sheet1
	Grower Ramsey	Sunkiss	L. H.	M. C.	E. star	M. J.	H. D.	S. S.	S. E.	M. H.	V. v. H.	G. G.	W. G.	Dgmra.	L. A.
trnFGAA-ndhJ-ndhK-ndhC	GU175401	GU175402	GU175408	GU175423	GU175410	GU175411	GU175405	GU175406	GU175407	GU175412	GU175403	GU175414	GU175415	GU175404	GU175409
trnRACG-trnNGUU-ndhF-rpl32	GU175377	GU175371	GU175372	-	-	-	-	GU175375	-	-	GU175374	-	GU175373	-	GU175376
ccsA-ndhD	GU175368	GU175359	GU175369	GU175365	GU175370	-	GU175362	-	GU175363	GU175364	GU175360	GU175366	-	GU175361	GU175367
psaC-ndhE-ndhG	GU175400	GU175389	GU175393	GU175397	GU175394	GU175395	GU175392	-	-	GU175396	GU175390	GU175398	GU175399	GU175391	-
ndhG-ndhI-ndhA-ndhH	GU175378	GU175379	GU175383		GU175385	GU175386	-	GU175381	GU175382	-	GU175380	GU175387	GU175388	-	GU175384
ndhB	GQ324949	-	-	-	-	-	-	-	-	-	-	-	-	-	-
trnHGUG-psbA	GU175351	GU136276	GU136268	GU175343	GQ915119	GU132948	GQ915127	GU132972	GU132956	GU136260	GU136252	GU132988	GU132964	GU132980	GU136284
accD	GU175352	GU136277	GU136269	GU175344	GQ915120	GU132949	GQ915128	GU132973	GU132957	GU136261	GU136253	GU132989	GU132965	GU132981	GU136285
matK	GU175353	GU136278	GU136270	GU175345	GQ915121	GU132950	GQ915129	GU132974	GU132958	GU136262	GU136254	GU132990	GU132966	GU132982	GU136286
trnFGAA-ndhJ	GU175354	GU136279	GU136271	GU175346	GQ915122	GU132951	GQ915130	GU132975	GU132959	GU136263	GU136255	GU132991	GU132967	GU132983	GU136287
rbcL	GU175355	GU136280	GU136272	GU175347	GQ915123	GU132952	GQ915131	GU132976	GU132960	GU136264	GU136256	GU132992	GU132968	GU132984	GU136288
rpoB	GU175356	GU136281	GU136273	GU175348	GQ915124	GU132953	GQ915132	GU132977	GU132961	GU136265	GU136257	GU136249	GU132969	GU132985	GU175340
rpoC1	GU175357	GU136282	GU136274	GU175349	GQ915125	GU132954	GQ915133	GU132978	GU132962	GU136266	GU136258	GU136250	GU132970	GU132986	GU175341
ycf1-trnRACG	GU175358	GU136283	GU136275	GU175350	GQ915126	GU132955	GU132947	GU132979	GU132963	GU136267	GU136259	GU136251	GU132971	GU132987	GU175342
